# Supplementary material for: Sleep and temperature data from wearable devices support noninvasive detection of diabetes mellitus in a large-scale, retrospective analysis
Source: Commun Med (Lond). 2026 Mar 16;6:223. doi: 10.1038/s43856-026-01501-0 (PMC13079903; doi:10.1038/s43856-026-01501-0)
Supplement: Supplementary file 3 — Supplementary Data 1 [file 43856_2026_1501_MOESM3_ESM.xlsx]

## Sheet: Sheet1
Supplementary Data 1: Feature descriptions for Feature Set 1, 2, and 4.
	Feature	Metric	Description
	Feature Set 1: HR and HRV Features.
1	hr_low_duration (s)	Duration of lowest heart rate	The longest contiguous time over which the lowest heart rate was equal to the lowest heart rate registered during the sleep period.
2	hr_lowest (BPM)	Lowest heart rate	The lowest heart rate (5 minutes sliding average) registered during the sleep period.
3	breath_average (BrPM)	Respiratory rate	Average respiratory rate.
4	breath_v_average (BrPM)	Respiratory rate variability	The average variability of respiratory rate (STD) of the sleep period.
5	hr_average (BPM)	Heart rate	The average heart rate registered during the sleep period.
6	rmssd (ms)	Heart rate variability	The average HRV calculated with the root mean square of successive differences (RMSSD) method.
7	rem_rmssd (ms)	Heart rate variability during REM sleep	The average HRV during periods registered as REM sleep using the Oura Ring Gen 2 proprietary sleep staging algorithm, calculated with the RMSSD method.
8	nrem_rmssd (ms)	Heart rate variability during non-REM sleep	The average HRV during all periods not registered as REM sleep using the Oura Ring Gen 2 proprietary sleep staging algorithm, calculated with the RMSSD method.
	Feature Set 2: Primary Sleep Features.
9	sleep_onset (hrs.)	Sleep onset	The time (local) of the start of the first five minutes of persistent sleep converted into hours from midnight
10	wake_onset (hrs.)	Wake onset	The time (local) of the end of the last five minutes of persistent sleep converted into hours from midnight
11	total_sleep_time (s)	Time spent asleep	Total amount of sleep registered during the sleep period.
12	wake_up_count	Number of periods of wakefulness	The number of times the user transitions from persistent sleep to awake and back to persistent sleep during the sleep period.
13	onset_latency (s)	Onset latency	Detected latency from the time the user entered their bed to the beginning of the first five minutes of persistent sleep.
14	midpoint_time (s)	Midpoint time	The time in seconds from the start of sleep to the midpoint of sleep based on a connected mobile device clock. The midpoint ignores awake periods.
15	Restless	Proportion restless	Percentage of sleep time when the user was moving, where a higher value is indicative of increased movement during sleep.
16	got_up_count	Number of times user left bed	The number of times the user was detected as exiting and returning to bed during the sleep period.
	Feature Set 4: Primary Temperature Features.
26	temperature_max (°C)	Max temperature	The maximum temperature recorded during the sleep period.
27	temperature_ deviation (°C)	Temperature deviation	Distal body temperature deviation from the user’s long-term temperature average.
28	temperature_ trend_deviation	Temperature trend deviation	Distal body temperature deviation from weighted three-day rolling temperature average.
