# Supplementary material for: Sleep and temperature data from wearable devices support noninvasive detection of diabetes mellitus in a large-scale, retrospective analysis
Source: Commun Med (Lond). 2026 Mar 16;6:223. doi: 10.1038/s43856-026-01501-0 (PMC13079903; doi:10.1038/s43856-026-01501-0)
Supplement: Supplementary file 4 — Supplementary Data 2 [file 43856_2026_1501_MOESM4_ESM.xlsx]

## Sheet: Sheet1
Supplementary Data 2: Feature descriptions for Feature Set 3, Secondary Sleep Features.
	Feature	Metric	Description
17	sleep_percentage	Sleep Percentage/ Efficiency	The percent of time in sleep windows spent in deep sleep.
18	ST_long (hrs)	Sleep Time Long	The hours of sleep time within long windows of sleep.
19	WT_long (hrs)	Wake Time Long	The hours of wake time within long windows of sleep.
20	ST_short (hrs)	Sleep Time Short	The hours of sleep time within short windows of sleep.
21	WT_short (hrs)	Wake Time Short	The hours of wake time within short windows of sleep.
22	LW_count	Long Window Count	The number of long windows of sleep in a night.
23	SW_count	Short Window Count	The number of short windows of sleep in a night.
24	LW_len (hrs)	Long Window Length	The total length of all long windows in a night.
25	SW_len (hrs)	Short Window Length	The total length of all short windows in a night.
