# Supplementary material for: Sleep and temperature data from wearable devices support noninvasive detection of diabetes mellitus in a large-scale, retrospective analysis
Source: Commun Med (Lond). 2026 Mar 16;6:223. doi: 10.1038/s43856-026-01501-0 (PMC13079903; doi:10.1038/s43856-026-01501-0)
Supplement: Supplementary file 5 — Supplementary Data 3 [file 43856_2026_1501_MOESM5_ESM.xlsx]

## Sheet: Sheet1
Supplementary Data 3: Feature descriptions for Feature Set 5, Secondary Temperature Features.
	Feature	Metric	Description
29	sleep_mean (°C)	Mean Nighttime Distal Body Temp.	Average distal body temperature value while the individual is awake in the prior 24-hour period.
30	wake_mean (°C)	Mean Daytime Distal Body Temp.	Average distal body temperature value while the individual is asleep in the prior 24-hour period.
31	sleep_wake_ difference (°C)	Night-Day Diff. in Distal Body Temp.	Difference between sleep_mean and wake_mean values.
32	diurnal_distal_ body_temp_amp (°C)	Diurnal Distal Body Temp. Amplitude	Difference between maximum and minimum distal body temperature values in the prior 24 hour period. Referred to as DDBTA.
33	complexity_0	Complexity Index at Grain 0	Complexity index metric of distal body temperature time series calculated at grain 0.
34	complexity_1	Complexity Index at Grain 1	Complexity index metric of distal body temp. time series calculated at grain 1 (1 sample/2 minutes).
35	complexity_2	Complexity Index at Grain 2	Complexity index metric of distal body temp. time series calculated at grain 2 (1 sample/4 minutes).
36	complexity_3	Complexity Index at Grain 3	Complexity index metric of distal body temp. time series calculated at grain 3 (1 sample/8 minutes).
